# Supplementary material for: Genome-wide DNA methylation profiling reveals novel epigenetically regulated genes and non-coding RNAs in human testicular cancer
Source: Br J Cancer. 2010 Jan 5;102(2):419–27. doi: 10.1038/sj.bjc.6605505 (PMC2816664; doi:10.1038/sj.bjc.6605505)
Supplement: Supplementary Table 1 [file 6605505x6.xls]

## Sheet: HYPER gene-associated CGI
Gene Symbol	Affy Probeset ID	P-value (Annova)	Fold Change
EID1	211698_at	6.76e-07	-244.542
CXCL5	214974_x_at	1.05e-05	-88.6218
PCDH10	228635_at	8.25e-07	-53.0055
OSMR	205729_at	2.38e-05	-46.8265
PTGER4	204897_at	0.000166471	-14.8193
TRHDE	219937_at	1.78e-05	-12.6039
HTRA1	201185_at	7.37e-07	-9.03052
TPM1	210987_x_at	5.05e-07	-7.72639
JUN	201466_s_at	2.75e-06	-6.48124
GRIK2	213845_at	0.000403575	-5.10917
NPAL3	225876_at	1.77e-05	-4.09295
OSR1	228399_at	0.0010305	-3.68572
H2AFJ	224301_x_at	2.26e-05	-2.99456
BOLA1	219345_at	3.34e-05	-2.74018
SCRN1	201462_at	4.36e-05	-2.23554
SPAG6	228207_at	0.00301116	-1.96703
C20ORF23	219570_at	0.000541584	-1.87178
DIRAS3	215506_s_at	0.00131237	-1.73675
DNALI1	205186_at	0.00717893	-1.63706
KTI12	225642_at	0.000240378	-1.62077
SLC6A5	210810_s_at	0.00145759	-1.48957
BIRC3	210538_s_at	0.0168651	-1.38544
EID3	231292_at	0.139438	-1.37579
HOXA6	208557_at	0.00556848	-1.30142
FOXD3	241609_at	0.0356657	-1.26392
SLC24A6	218749_s_at	0.0307705	-1.26077
CDX4	221340_at	0.0242089	-1.22667
FOXA2	210103_s_at	0.0910759	-1.21764
IL1RAPL2	221112_at	0.00128094	-1.21264
KCND3	211827_s_at	0.0208893	-1.19117
KLHL28	220374_at	0.0022046	-1.18506
LOC387856	229626_at	0.120937	-1.16633
DMRTB1	225495_x_at	0.0322984	-1.16118
CSTF2T	212905_at	0.0783426	-1.1354
FGF6	208417_at	0.1652	-1.10634
WNT2	205648_at	0.26502	-1.0955
SLC2A2	206535_at	0.734153	-1.03382
C20ORF85	229542_at	0.903475	-1.01025
C14ORF39	1561985_at	0.2643	1.05499
COL14A1	228750_at	0.0524737	1.13256
NPY	206001_at	0.28104	1.1368
CYP24A1	206504_at	0.0878528	1.15346
ONECUT1	1560952_at	0.117835	1.16619
HIST2H4B	207046_at	0.0100029	1.20035
OXCT2	235275_at	0.0152751	1.22975
POLS	202466_at	0.00059247	1.39842
TBX15	230438_at	0.0163359	1.47072
KIAA1024	215081_at	0.00534215	1.47076
SYT6	240267_at	1.34e-05	1.61037
PENK	213791_at	0.0548262	1.67257
AASS	214829_at	0.00299767	1.74312
WT1	206067_s_at	0.0158927	1.85737
LANCL2	218219_s_at	0.00101825	1.87004
POLR3C	210573_s_at	6.35e-05	1.90153
KATNAL2	233644_at	0.0147301	1.91923
NKX2-5	206578_at	0.000227729	2.1657
KCNA6	1553347_s_at	0.00430296	2.30744
IRX1	230472_at	0.00371003	3.13884
FGF12	207501_s_at	0.000173181	4.01025
IRX3	229638_at	1.01e-05	4.14638
NTF3	206706_at	0.000849635	4.66223
FAM19A4	242348_at	4.86e-05	7.78963
ADAMTS9	1562275_at	3.19e-05	8.16595
SOX7	228698_at	3.87e-06	8.5605
PKIB	231120_x_at	1.73e-05	9.5959
PCDHAC1	223435_s_at	6.76e-06	17.3996
SLC10A4	239913_at	1.02e-06	22.1169
TFAP2C	205286_at	1.21e-06	47.4313
HIST2H2BF	n.a
LBXCOR1	n.a
Remark: 79 DMRs are mapped to 70 CGIs that are gene-associated because some CGIs are very long and overlap with several DMRs

## Sheet: HYPO gene-associated CGI
Gene Symbol	Affy Probeset ID	P-value (Annova)	Fold Change
MSX1	205932_s_at	8.7e-07	10.5518
SYDE2	242245_at	0.000434746	2.36734
TP53TG3	220167_s_at	0.000332719	2.31612
FOXC1	1553613_s_at	0.000238135	2.19014
ZNF793	244180_at	0.0358029	1.70432
WDR21C	1553199_at	0.011549	1.24029
NKX2-2	206915_at	0.315184	1.07122
REXO1L1	1553009_s_at	0.775598	1.01994
SGCE	204688_at	0.643748	-1.02459
CABLES1	225532_at	0.000833948	-1.33842
PCDHGC4	211066_x_at	1.19e-05	-2.50772
Remark: 13 DMRs are mapped to 11 CGIs that are gene-associated because some CGIs are very long and overlap with several DMRs
