# Supplementary material for: Genome-wide DNA methylation profiling reveals novel epigenetically regulated genes and non-coding RNAs in human testicular cancer
Source: Br J Cancer. 2010 Jan 5;102(2):419–27. doi: 10.1038/sj.bjc.6605505 (PMC2816664; doi:10.1038/sj.bjc.6605505)
Supplement: Supplementary Table 2 [file 6605505x7.xls]

## Sheet: Hypermethylated promoters
Chr.#	Promoter Start	Promoter End	Gene Symbol	Affy Probeset ID	P-value (Annova)	Fold Change
chr7	93667640	93669030	COL1A2	202403_s_at	4.39e-09	-248.109
chr15	46957082	46957725	EID1	211698_at	6.76e-07	-244.542
chr7	23058561	23059818	GPNMB	201141_at	3.93e-07	-137.799
chrY	2752457	2753103	RPS4Y1	201909_at	1.27e-06	-133.937
chr1	159332214	159332814	DDR2	225442_at	4.76e-09	-80.8287
chr12	13240401	13241090	EMP1	201324_at	3.31e-06	-74.929
chrX	102390793	102391410	TCEAL7	227705_at	5.11e-07	-60.2281
chr4	134427575	134428175	PCDH10	228635_at	8.25e-07	-53.0055
chr1	183381661	183382261	PTGS2	204748_at	1.88e-06	-51.9979
chr5	38881218	38882028	OSMR	205729_at	2.38e-05	-46.8265
chr1	159769520	159770487	RGS4	204338_s_at	1.14e-08	-34.565
chr2	110012917	110013781	LIMS3	223800_s_at	2.95e-05	-30.7439
chr12	45758445	45759045	AMIGO2	222108_at	1.54e-05	-29.733
chr8	104453338	104453938	CTHRC1	225681_at	1.2e-06	-25.8796
chr10	14090438	14091038	FRMD4A	225163_at	1.68e-08	-20.5507
chr3	147361880	147362665	PLOD2	202619_s_at	3.7e-08	-17.4504
chr14	22520734	22522192	JUB	225806_at	1.65e-06	-14.5991
chr1	147593709	147594385	CTSK	202450_s_at	7.2e-07	-13.9574
chr3	115825642	115826652	ZBTB20	235308_at	9.22e-06	-13.7445
chr6	134540551	134541151	SGK	201739_at	3.22e-08	-13.1976
chr20	19817535	19818135	RIN2	209684_at	1.09e-06	-12.0817
chr3	153499240	153499992	MBNL1	201152_s_at	7.55e-07	-11.5347
chr1	78797129	78797729	IFI44L	204439_at	6.5e-05	-9.39665
chr10	124218232	124218832	HTRA1	201185_at	7.37e-07	-9.03052
chr3	29296856	29298293	RBMS3	243041_s_at	2.71e-07	-8.61761
chr1	233012280	233012881	LGALS8	208934_s_at	3.8e-07	-7.97623
chr1	85497857	85498663	DDAH1	229456_s_at	7.38e-07	-7.42616
chr1	194620263	194620863	LHX9	1562736_at	4.32e-05	-7.37534
chr2	33246801	33247401	LTBP1	202729_s_at	8.69e-06	-7.25582
chr11	58668061	58668661	FAM111A	218248_at	4.84e-06	-6.25441
chr2	28529247	28530338	FOSL2	218880_at	2.13e-05	-6.12287
chr6	101952678	101953976	GRIK2	213845_at	0.000403575	-5.10917
chr4	6685176	6685776	MAN2B2	214703_s_at	1.22e-05	-4.908
chr1	146721090	146721816	MTMR11	205076_s_at	2.82e-06	-4.73889
chr20	1843221	1843821	SIRPA	202896_s_at	1.38e-06	-4.62705
chr12	107723693	107724293	SSH1	221753_at	6.55e-06	-4.50284
chr2	159817717	159818317	TANC1	225308_s_at	1.38e-05	-4.44992
chr3	187562398	187563254	DGKG	235843_at	6.89e-05	-4.29688
chr8	108578861	108579979	ANGPT1	205609_at	0.000412339	-4.06368
chr2	19478201	19478801	OSR1	228399_at	0.0010305	-3.68572
chr3	55489985	55490961	WNT5A	213425_at	1.18e-07	-3.58959
chr12	12951694	12952933	GPRC5A	203108_at	0.000158373	-3.36443
chr4	138811134	138811734	PCDH18	225975_at	0.000302125	-3.26266
chr12	9913625	9914225	CLEC2B	209732_at	0.000123592	-3.20578
chr5	141328306	141328993	RNF14	201823_s_at	1.39e-05	-3.09801
chr7	137065333	137065933	CREB3L2	212345_s_at	7.17e-06	-3.03128
chr6	29902997	29903597	HLA-G	210514_x_at	2.67e-07	-3.00268
chr12	14818062	14818706	H2AFJ	224301_x_at	2.26e-05	-2.99456
chr8	23454428	23455029	SLC25A37	226179_at	5.49e-06	-2.98191
chr1	164266729	164267329	CREG1	201200_at	2.74e-05	-2.88774
chr3	169224982	169225582	GOLPH4	204324_s_at	1.05e-05	-2.88338
chr1	93786058	93786658	BCAR3	239908_at	0.000618469	-2.85607
chr1	183529189	183529889	PLA2G4A	210145_at	0.00130673	-2.82478
chr1	146684133	146684733	BOLA1	219345_at	3.34e-05	-2.74018
chr14	20340278	20340898	RNASE1	201785_at	0.000760328	-2.72543
chr4	160506472	160507119	RAPGEF2	1569238_a_at	1.24e-05	-2.69554
chr7	89982863	89983934	PFTK1	204604_at	0.000150369	-2.63763
chr11	110991672	110992272	SNF1LK2	233648_at	0.00663379	-2.63301
chr1	232372881	232373514	LYST	210943_s_at	9.35e-06	-2.63211
chr17	38220797	38221397	BECN1	208946_s_at	6.5e-06	-2.5981
chr7	110324218	110325423	LRRN3	209841_s_at	0.000201717	-2.56467
chr9	112931243	112931843	SLC31A2	204204_at	0.000725846	-2.55756
chr1	242134935	242135535	KIF26B	1561689_at	0.000245413	-2.37907
chr1	86881687	86882705	SH3GLB1	209091_s_at	2.77e-05	-2.34655
chr5	140531925	140532541	PCDHB7	231738_at	0.00193953	-2.30601
chr10	103549092	103549692	MGEA5	223494_at	0.00147797	-2.28782
chr3	36924847	36925512	LBA1	213261_at	0.00105052	-2.24716
chr16	85169116	85169716	FOXL1	243409_at	0.00968824	-2.20589
chr4	170564992	170565689	SH3RF1	225590_at	3.99e-05	-2.17185
chr3	20055814	20056414	PCAF	203845_at	0.00476313	-2.10626
chr17	4682804	4683477	MINK1	214246_x_at	5.38e-06	-2.06356
chr1	177734187	177734897	MR1	210224_at	0.00387801	-2.0623
chr20	1507265	1507865	SIRPB1	206934_at	0.000659563	-2.01731
chr16	31014666	31015266	VKORC1	217949_s_at	2.14e-06	-1.87079
chrX	76971840	76972483	ATP7A	205197_s_at	0.00439531	-1.80436
chr16	83241454	83242079	C16orf44	219453_at	0.000461	-1.78027
chr3	135006823	135007492	SRPRB	227737_at	3.29e-05	-1.76981
chr1	68228381	68228981	DIRAS3	215506_s_at	0.00131237	-1.73675
chrX	32906102	32906702	DMD	207660_at	0.00226729	-1.72811
chr3	39518059	39518659	MOBP	207659_s_at	0.00126208	-1.71944
chr15	70308017	70308617	PKM2	201251_at	0.000710455	-1.71607
chr8	11571377	11571977	GATA4	1570276_a_at	0.000189333	-1.70111
chr1	37691113	37691790	DNALI1	205186_at	0.00717893	-1.63706
chr15	80896068	80896668	LOC440295	217643_x_at	0.0315694	-1.61397
chr2	158520197	158520846	ACVR1	203935_at	0.00482816	-1.61137
chr3	159771124	159771846	MLF1	204784_s_at	0.000351045	-1.61037
chr19	8918840	8919440	MUC16	220196_at	0.0838416	-1.56636
chr1	153248423	153249023	MEF2D	203003_at	0.0010073	-1.56604
chr18	30512928	30513530	DTNA	208430_s_at	0.00330319	-1.56344
chr1	157348469	157349069	CD84	211189_x_at	0.0107839	-1.55891
chrX	133666244	133667250	FAM122C	241991_at	0.0138248	-1.54298
chr3	25444258	25444858	RARB	231673_at	0.0169592	-1.52402
chr1	189887281	189887940	B3GALT2	210121_at	0.000864523	-1.51176
chr13	77390534	77392025	EDNRB	204271_s_at	0.0018726	-1.50206
chr1	43423792	43424392	TIE1	204468_s_at	0.0324728	-1.49842
chr8	4264896	4265496	CSMD1	243724_at	0.000216732	-1.49581
chr8	1979990	1980755	MYOM2	205826_at	0.00998197	-1.47084
chr12	56159355	56160203	ARHGAP9	232543_x_at	0.0269643	-1.46005
chr16	20494999	20495673	ACSM2	241914_s_at	0.0236942	-1.45638
chrX	101430645	101431245	NXF2	234173_s_at	0.0207138	-1.45309
chrX	53233680	53234280	IQSEC2	229840_at	0.0182576	-1.44157
chr12	1807077	1807677	LRTM2	1558530_at	0.0183913	-1.44048
chr17	3283785	3284385	OR1E2	208587_s_at	0.013833	-1.43448
chr12	12830609	12831209	APOLD1	221031_s_at	0.00469257	-1.42546
chr3	124620646	124621246	ADCY5	242891_at	0.0083467	-1.42065
chr12	9159725	9160325	A2M	1558450_at	0.0147966	-1.42033
chr1	155978773	155979373	CADM3	217442_at	0.00796208	-1.39875
chr4	24657995	24658595	DKFZp761B107	226141_at	0.00319572	-1.38945
chr11	101692892	101693505	BIRC3	210538_s_at	0.0168651	-1.38544
chr4	45966742	45967773	GABRG1	241805_at	0.00661567	-1.38111
chr12	103199484	103200116	EID3	231292_at	0.139438	-1.37579
chr12	27289358	27289958	STK38L	212572_at	0.000847498	-1.368
chr12	99369455	99370321	NR1H4	1554375_a_at	0.013367	-1.36646
chr1	143411711	143412668	PDZK1	243168_at	0.00217799	-1.35927
chrX	100903808	100904408	NXF5	234648_s_at	0.00420831	-1.3548
chr12	8705866	8706466	MFAP5	213765_at	0.0974382	-1.35006
chr2	187539262	187539922	ZSWIM2	1554932_at	0.0109417	-1.34956
chr6	46934675	46935275	GPR116	212951_at	0.0012891	-1.33229
chr7	100267813	100268413	MUC17	232407_at	0.0185937	-1.32556
chr15	72888205	72888805	LMAN1L	220420_at	0.0232909	-1.32276
chrX	52071339	52072096	XAGE1	220057_at	0.104124	-1.31294
chr1	74851343	74852368	C1orf173	229973_at	0.00187845	-1.30397
chr21	44597068	44598113	TRPM2	1564242_at	0.00232856	-1.30195
chr1	243905000	243905616	NLRP3	216015_s_at	0.188484	-1.299
chr1	155136113	155136713	CD1E	208592_s_at	0.00306802	-1.29858
chr21	31175645	31176245	KRTAP11-1	1564803_at	0.109809	-1.29835
chr10	30343359	30343959	KIAA1462	213316_at	0.0540907	-1.29595
chr12	113299137	113299737	TBX5	207155_at	0.039101	-1.2952
chr11	19128354	19128954	ZDHHC13	219296_at	0.000813941	-1.27552
chr12	14024219	14024819	GRIN2B	210412_at	0.0252612	-1.27015
chr1	24214777	24215443	IL22RA1	220056_at	0.0018694	-1.2652
chr7	55904094	55904694	SUMF2	225002_s_at	0.00305955	-1.26266
chr2	167940188	167940788	CMYA3	228794_at	0.0172357	-1.26138
chr8	7308357	7309102	SPAG11	207271_x_at	0.00370898	-1.25628
chr20	32577233	32577833	DYNLRB1	1565612_at	0.00330288	-1.25438
chr11	7393350	7393950	SYT9	232445_at	0.0940229	-1.25125
chr8	7319913	7320514	DEFB104A,DEFB104B	1552411_at	0.0215272	-1.24912
chr2	208845066	208845666	CRYGB	207715_at	0.0677032	-1.24469
chr12	98050840	98051440	ANKS1B	243533_x_at	0.0889346	-1.24357
chr16	20398869	20399469	FLJ20581,LOC123876	89977_at	0.00140856	-1.24036
chr15	80512981	80513581	FLJ40113,LOC440295	232402_at	0.265093	-1.23734
chr13	96444504	96445105	OXGR1	1553319_at	0.157415	-1.22995
chr1	244247649	244248249	OR1C1	1567055_at	0.0012821	-1.22993
chr1	85239503	85240191	WDR63	243087_at	0.0696322	-1.22717
chrX	72449369	72450634	CDX4	221340_at	0.0242089	-1.22667
chr8	39290808	39291439	ADAM32	1552266_at	0.0505779	-1.22578
chr1	47317972	47318572	CYP4A22	217319_x_at	0.08087	-1.22286
chr3	9829487	9830087	ARPC4,TTLL3	1554950_at	0.0543925	-1.21787
chr12	2814228	2815380	NRIP2	215104_at	0.0537463	-1.21528
chr1	197912927	197913527	DKFZp434B1231	229275_at	0.0215488	-1.21262
chr1	155072132	155072747	CD1C	205987_at	0.139793	-1.20726
chr1	155036439	155037600	CD1A	210325_at	0.157869	-1.20719
chr7	2091103	2091703	SNX8	223241_at	0.0359824	-1.20645
chr5	168659358	168659958	SLIT3	1561574_at	0.3719	-1.20245
chr6	50893755	50894665	TFAP2B	215686_x_at	0.0942509	-1.20238
chr1	116365693	116366519	C1orf161	1553333_at	0.0493875	-1.20123
chr6	160982383	160982983	LPA	207584_at	0.032047	-1.20101
chr2	26481162	26481762	GPR113	1553016_at	0.103831	-1.19855
chr3	194755298	194756576	ATP13A4	233535_at	0.0753081	-1.19272
chr3	148606518	148607118	ZIC4	236711_at	0.0868127	-1.18609
chr12	4894418	4895018	KCNA1	208479_at	0.102082	-1.18339
chr3	89610858	89611458	EPHA3	206071_s_at	0.0762291	-1.17713
chr16	3193748	3194348	OR1F1	221402_at	0.0583272	-1.17705
chr7	42924938	42925598	HECW1	215584_at	0.0111289	-1.17246
chr16	24173876	24175257	CACNG3	206384_at	0.17346	-1.16784
chr12	108208745	108209345	FOXN4	1564713_a_at	0.000245632	-1.16783
chr3	127388514	127389114	ALDH1L1	215798_at	0.10218	-1.16763
chr7	142088146	142088746	TRPV6	1559405_a_at	0.00716174	-1.16761
chr12	3652851	3653451	EFCAB4B	223955_at	0.00477607	-1.16601
chrX	56473761	56474361	UBQLN2	215884_s_at	0.079516	-1.1652
chr19	7736143	7736743	CLEC4M	207995_s_at	0.227735	-1.16476
chrX	47810947	47811547	SSX5	208528_x_at	0.271405	-1.16343
chr16	7322252	7322852	A2BP1	1566866_at	0.00207135	-1.16161
chr12	11402017	11402617	PRB1,PRB2	211531_x_at	0.0193021	-1.16075
chr12	8893571	8894171	A2ML1	1564307_a_at	0.0609421	-1.15824
chr5	155685835	155686873	SGCD	230730_at	0.0139655	-1.158
chr3	125181917	125182517	ROPN1	231535_x_at	0.121168	-1.15739
chr4	82748923	82749523	RASGEF1B	1554999_at	0.180739	-1.15573
chr15	72209141	72210576	ISLR2	232208_at	0.0354864	-1.15112
chr11	56949652	56950944	SLC43A3	213113_s_at	0.0301199	-1.14763
chr12	12994484	12995366	GPRC5D	221297_at	0.112942	-1.14378
chr1	158374935	158375535	FCGR2B	210889_s_at	0.246578	-1.14007
chr1	167958221	167958978	FMO1	205666_at	0.440535	-1.13667
chr10	53129249	53129861	CSTF2T	212905_at	0.0783426	-1.1354
chr4	15616113	15616740	FGFBP1	205014_at	0.21066	-1.13308
chr5	180347952	180348607	BTNL3	217207_s_at	0.119826	-1.1185
chr12	242163	242763	SLC6A13	237058_x_at	0.0104643	-1.11739
chr16	20609978	20610579	ACSM1	215432_at	0.348934	-1.11645
chr12	8650776	8651378	AICDA	219841_at	0.196712	-1.1118
chr5	151284254	151285406	GLRA1	207972_at	0.283962	-1.11044
chr5	169611174	169611774	LCP2	244578_at	0.047782	-1.10833
chrX	2977714	2978315	ARSF	214490_at	0.20856	-1.10287
chr7	149611688	149612288	GIMAP8	235306_at	0.278888	-1.09975
chr7	116556893	116557794	WNT2	205648_at	0.26502	-1.0955
chr7	94670204	94670838	PON3	213695_at	0.516715	-1.09542
chr1	198130551	198131151	TNNI1	205177_at	0.0943276	-1.09194
chr12	8215917	8216517	ZNF705A	237711_at	0.115187	-1.09128
chr7	65287279	65287879	LOC285908	235397_at	0.344884	-1.07586
chr21	42696126	42696726	UBASH3A	220418_at	0.151757	-1.0749
chr1	43404880	43405600	TMEM125	225822_at	0.400465	-1.07437
chr12	99252517	99253739	SLC17A8	1553415_at	0.501371	-1.06921
chr7	5341507	5342750	ACTB	200801_x_at	0.00162793	-1.06581
chr2	73781092	73781711	NAT8	206963_s_at	0.708048	-1.06342
chr12	10219828	10220428	C12orf59	236646_at	0.58571	-1.05512
chr12	11354533	11355133	PRB4	243389_at	0.0286813	-1.04185
chr12	10972601	10973201	PRH2	243389_at	0.0286813	-1.04185
chr5	22248290	22248890	CDH12	207149_at	0.691769	-1.0236
chr6	26348133	26348733	HIST1H4F	208026_at	0.788394	-1.02078
chr12	7791285	7791885	CLEC4C	1552552_s_at	0.379152	-1.0113
chr20	56158865	56159528	C20orf85	229542_at	0.903475	-1.01025
chr1	152103094	152103694	C1orf104	1552862_at	0.944968	-1.00489
chr8	33542145	33542745	RNF122	219897_at	0.625711	1.01258
chr3	15538035	15538855	COLQ	206073_at	0.832997	1.01902
chr21	41610031	41610631	FAM3B	227194_at	0.742727	1.02325
chr3	49289172	49289956	C3orf62	241817_at	0.56242	1.03104
chr1	171768151	171768753	TNN	215271_at	0.796337	1.03117
chr12	4358908	4359712	FGF23	221166_at	0.496373	1.04231
chr8	64161004	64161666	TTPA	210614_at	0.693916	1.04492
chr14	60021448	60022048	C14orf39	1561985_at	0.2643	1.05499
chrX	52808896	52811530	TMEM29	223203_at	0.22711	1.07757
chr1	238238488	238239088	WDR64	1553373_at	0.537422	1.09327
chr4	3408193	3408793	RGS12	214361_s_at	0.00160603	1.09967
chr5	140481265	140481865	PCDHB4	240317_at	0.220441	1.13001
chr7	24096523	24097166	NPY	206001_at	0.28104	1.1368
chr7	2575914	2576702	GNA12	224681_at	0.0103603	1.14784
chrX	47972296	47972904	SSX3	207666_x_at	0.374869	1.17477
chr13	114048207	114048807	CDC16	202717_s_at	0.00155917	1.18189
chr15	81093071	81093671	CPEB1	219578_s_at	0.107698	1.18916
chrX	103306228	103306828	ESX1	1552445_a_at	0.0928371	1.19903
chr12	6793123	6793723	CD4	203547_at	0.0843677	1.20014
chr11	64877824	64878424	TIGD3	229789_at	0.135646	1.20501
chr1	46041570	46042892	MAST2	215660_s_at	0.00707749	1.20793
chr1	202057562	202058284	KLHDC8A	219331_s_at	0.0565727	1.20896
chr7	5504050	5504650	TRIAD3	227065_at	0.0120187	1.21203
chr2	137581694	137582294	THSD7B	232327_at	0.146576	1.21801
chr5	140546577	140547177	PCDHB9	223927_at	0.0925893	1.23188
chr1	85885409	85886666	C1orf181	218932_at	0.0124928	1.26001
chr8	42130840	42131440	AP3M2	203410_at	0.000155397	1.29418
chr11	63204987	63205902	RTN3	219549_s_at	0.00200115	1.29733
chr7	112319802	112320402	GPR85	234303_s_at	0.0948381	1.3016
chr12	46643758	46644359	TMEM106C	201764_at	0.0303604	1.3042
chr1	225785366	225785966	C1orf96	225904_at	0.000998656	1.32085
chr2	201551112	201551712	CLK1	214683_s_at	0.119179	1.34423
chr5	176218905	176219505	UNC5A	236448_at	0.00361638	1.35215
chr1	233206698	233207300	ACTN2	203862_s_at	0.0254998	1.35627
chr1	201946789	201947389	TMCC2	213096_at	0.0190622	1.36063
chr10	1045907	1046507	GTPBP4	218238_at	0.00884736	1.36165
chr21	33022048	33023035	SYNJ1	207594_s_at	0.0253655	1.37773
chr9	14858874	14859741	FREM1	228233_at	0.00623219	1.37941
chr12	119471197	119471797	RNF10	237062_at	0.0189225	1.381
chr8	30132855	30133541	DCTN6	203261_at	0.000590021	1.39256
chr5	6766598	6767837	POLS	202466_at	0.00059247	1.39842
chrX	102739353	102739953	MORF4L2	243857_at	0.0164831	1.40709
chr2	79450987	79451587	CTNNA2	205373_at	0.025292	1.43323
chr1	47403213	47404130	TAL1	206283_s_at	0.00506776	1.43986
chr1	75305637	75306240	LHX8	1569469_a_at	0.0187018	1.44224
chrX	103022850	103023452	MGC39900	1570039_at	0.104848	1.45199
chr1	238938699	238939437	PLD5	1563933_a_at	0.0684384	1.47065
chr1	119244120	119244721	TBX15	230438_at	0.0163359	1.47072
chr20	35043346	35043946	SAMHD1	1559883_s_at	0.030225	1.48121
chr12	101846990	101847590	PAH	205719_s_at	0.012325	1.49702
chr1	201008325	201008925	PLEKHA6	229245_at	0.0317765	1.50144
chr1	152103260	152103910	RUSC1	206949_s_at	6.94e-05	1.5359
chr3	112743047	112743887	CD96	1555120_at	0.068633	1.53839
chr1	150753069	150753771	SLC39A1	217778_at	0.0056635	1.55775
chr4	57388291	57388993	HOP	211597_s_at	0.0025591	1.55828
chr1	114408335	114409082	SYT6	240267_at	1.34e-05	1.61037
chr14	88144019	88144619	ZC3H14	213063_at	0.000210842	1.63237
chr21	40160614	40161331	PCP4	205549_at	0.0423096	1.64365
chr8	57521584	57522348	PENK	213791_at	0.0548262	1.67257
chr5	140509523	140510123	PCDHB6	221317_x_at	0.00130838	1.68852
chr12	27823213	27824647	KLHDC5	225963_at	0.000143263	1.68879
chr15	54543619	54544219	MNS1	219703_at	0.00118783	1.69351
chr11	400184	400784	SIGIRR,TMEM16J	52940_at	5.89e-06	1.701
chr1	24488290	24488890	C1orf201	227694_at	0.00132508	1.72569
chrX	72003394	72003994	RP11-493K23.2	1557203_at	0.00162769	1.7336
chr1	158812452	158813052	NOS1AP	1563512_at	0.0186163	1.7396
chr7	121378088	121378794	AASS	214829_at	0.00299767	1.74312
chr12	6884560	6885160	LRRC23	217609_at	0.00198228	1.74508
chr1	209790376	209790976	RPS6KC1	218909_at	2.88e-05	1.76967
chr7	3221959	3222559	SDK1	229912_at	0.0110418	1.79224
chr12	6528203	6529100	HOM-TES-103	36030_at	0.000103093	1.808
chr22	28035688	28036939	RASL10A	206850_at	0.00237696	1.8206
chr21	41760785	41761385	TMPRSS2	211689_s_at	0.0387358	1.82328
chr15	75498185	75498785	HMG20A	218152_at	0.000258754	1.83528
chr1	143099571	143100783	POLR3C	210573_s_at	6.35e-05	1.90153
chr18	42780285	42780886	KATNAL2	233644_at	0.0147301	1.91923
chr3	2527773	2528373	CNTN4	229084_at	0.0154215	1.95947
chr8	37714100	37714716	ERLIN2	221542_s_at	2.2e-06	1.96522
chr1	206401702	206402302	C1orf107	220251_at	7.91e-05	1.97523
chr21	41387383	41387983	BACE2	222446_s_at	1.82e-06	1.98796
chr1	85437236	85437876	C1orf52	228135_at	2.45e-05	2.01527
chr1	46519028	46519628	NSUN4	230023_at	0.000136052	2.11681
chr12	8076126	8076726	FOXJ2	203734_at	2.52e-05	2.13285
chr11	1953181	1953781	MRPL23	213897_s_at	0.000450134	2.13541
chr1	181745708	181746415	RNF2	205215_at	0.00158488	2.1428
chr12	26096228	26096877	RASSF8	225946_at	4.39e-06	2.14295
chr21	40589872	40590472	DSCAM	237268_at	0.00289323	2.15044
chr1	150752586	150753891	CREB3L4	226455_at	0.00271977	2.18488
chr8	54303832	54304432	OPRK1	207553_at	0.000130049	2.20323
chr1	168185804	168186484	BAT2D1	211944_at	0.000116943	2.21104
chrX	57500790	57501390	ZXDB	228005_at	0.000334306	2.22067
chr8	69096326	69096926	DEPDC2	1569934_at	0.0196139	2.22233
chr2	88311619	88312219	FLJ10916	219044_at	0.000117475	2.26623
chr12	4788103	4788703	KCNA6	1553347_s_at	0.00430296	2.30744
chr6	341139	341739	IRF4	204562_at	0.00196537	2.3101
chr12	3517141	3517741	PRMT8	207772_s_at	1.22e-05	2.35432
chr12	32913157	32913757	PKP2	207717_s_at	0.0027062	2.36807
chr16	17472053	17472739	XYLT1	213725_x_at	0.000310431	2.40426
chr12	8269236	8269836	FAM90A1	220535_at	0.00144652	2.40674
chr12	4257687	4258287	CCND2	200953_s_at	4.54e-06	2.4361
chr1	57188335	57188935	DAB1	226020_s_at	0.000104921	2.44504
chr7	73613026	73614323	GTF2I	210891_s_at	1.98e-06	2.45087
chr6	10501595	10502195	TFAP2A	204653_at	0.00733902	2.46069
chr20	33357451	33358051	C20orf44	222470_s_at	7.38e-06	2.46622
chr12	3251895	3252495	TSPAN9	220968_s_at	0.000338755	2.48506
chr5	140459918	140460518	PCDHB3	221410_x_at	0.000838438	2.5333
chrX	85108354	85108954	CHM	1569183_a_at	0.0137303	2.61588
chrX	48508826	48509426	TIMM17B	203342_at	1.74e-05	2.6265
chr11	41437818	41438468	LRRC4C	232226_at	0.00115391	2.68331
chr7	26935501	26936244	HOXA3	235521_at	0.0342767	2.78603
chr1	176442787	176443387	C1orf76	222095_s_at	0.00071046	2.79637
chr1	223390824	223392072	CABC1	218168_s_at	1.73e-06	2.80221
chr12	6947347	6947947	PHB2	201600_at	2e-05	2.81442
chr12	27754474	27755145	MRPS35	217942_at	7.94e-05	2.82236
chr1	45625805	45626443	TESK2	205486_at	3.27e-05	2.86543
chr1	114843120	114843720	DENND2C	230769_at	6.33e-05	2.9361
chr3	14698726	14699326	C3orf20	232257_s_at	0.00016912	2.97394
chr9	1039854	1040456	DMRT2	223704_s_at	0.00109809	2.98249
chr21	39849740	39850340	B3GALT5	239994_at	0.000674617	3.01009
chr1	204039146	204039746	CR2	205544_s_at	0.000696821	3.13796
chr7	143498594	143499750	ARHGEF5	202715_at	3.32e-05	3.15464
chr7	70209879	70210479	WBSCR17	227434_at	0.00115437	3.16588
chr7	126485123	126485723	GRM8	216255_s_at	0.000275965	3.23161
chr12	6579995	6580595	CHD4	201182_s_at	1.18e-05	3.24499
chr1	54828431	54829031	TTC4,C1orf175	46167_at	2.66e-06	3.29226
chr1	164320394	164320994	RCSD1	225763_at	0.000381961	3.31491
chrX	99468197	99468869	PCDH19	227282_at	0.00025035	3.33151
chr12	12760462	12761062	CDKN1B	209112_at	1.88e-05	3.34642
chr15	67463631	67464231	PAQR5	242871_at	4.25e-05	3.34723
chr3	14442263	14442863	SLC6A6	228754_at	2.81e-05	3.39787
chr1	27951707	27952307	SMPDL3B	205309_at	0.000277537	3.40446
chr12	12093546	12094163	BCL2L14	221241_s_at	4.14e-05	3.43144
chr11	56859790	56860427	SSRP1	200957_s_at	3.19e-07	3.77766
chr12	15360453	15361053	PTPRO	1554199_at	0.00012723	3.84674
chr12	5614632	5615232	TMEM16B	220111_s_at	0.000479006	3.92117
chr1	116921016	116921616	IGSF3	202421_at	2.12e-05	3.99686
chr3	193608614	193609214	FGF12	207501_s_at	0.000173181	4.01025
chr1	35323677	35324277	SFPQ	201586_s_at	3.2e-06	4.11031
chr7	26969436	26970036	HOXA7	206848_at	1.64e-05	4.18729
chr9	68704394	68704994	PIP5K1B	205632_s_at	0.00104982	4.2115
chr1	203195437	203196037	DYRK3	238250_at	2.52e-05	4.50235
chr9	112906146	112906746	ZFP37	207068_at	2.59e-05	4.60709
chr12	5473027	5473627	NTF3	206706_at	0.000849635	4.66223
chr1	153334486	153335086	IQGAP3	229538_s_at	6.68e-05	5.01197
chr2	233665004	233665604	NGEF	227240_at	1.52e-06	5.34726
chr1	50283458	50284075	ELAVL4	206051_at	3.8e-05	5.53421
chr9	100270852	100271452	TMEFF1	205123_s_at	7.94e-05	5.59892
chr2	131072457	131073057	CFC1	223753_s_at	0.00365482	5.65054
chr21	41655320	41655927	MX2	204994_at	3.04e-05	5.71669
chr2	2305242	2305842	MYT1L	205888_s_at	0.000870859	5.74391
chr6	46567662	46568262	DSCR1L1	203498_at	1.23e-05	6.25566
chr4	83768472	83769072	FLJ12993	229623_at	0.000149036	6.27006
chr7	22169673	22170545	RAPGEF5	204681_s_at	1.51e-05	6.51325
chr1	40585228	40585910	ZNF643	207219_at	0.000281131	6.67017
chr12	31122095	31122695	DDX11	208159_x_at	4.16e-06	6.91972
chr1	156716697	156717297	IGSF9	229276_at	6.66e-05	6.93401
chr12	2973663	2974263	TEAD4	41037_at	2.38e-06	7.00861
chr12	34065983	34066764	ALG10	1552304_at	2.59e-05	7.22779
chr12	32259947	32260547	BICD1	1554020_at	3.37e-05	7.82314
chr7	95047010	95047610	DYNC1I1	205348_s_at	0.000171071	8.54967
chr1	24390619	24391321	GRHL3	232116_at	6.5e-05	8.59386
chr1	65486481	65487551	DNAJC6	204720_s_at	0.000105101	8.80073
chr6	122972323	122972923	PKIB	231120_x_at	1.73e-05	9.5959
chr14	22946561	22947161	MYH6	204737_s_at	1.29e-05	10.2781
chr21	40160621	40161221	LOC150084	243027_at	9.35e-06	10.9202
chr12	53268583	53269223	PPP1R1A	205478_at	3.82e-06	11.0893
chr12	16649123	16649847	LMO3	204424_s_at	0.000271278	11.8634
chr12	31371158	31371758	FAM60A	223038_s_at	1.47e-07	12.9728
chr7	38846676	38847276	POU6F2	233772_at	3.37e-05	13.0159
chr7	31504752	31505352	C7orf16	220231_at	0.00021283	13.047
chr12	21447757	21448363	SLCO1A2	207308_at	2.71e-05	14.002
chr1	235875359	235876006	CHRM3	1559633_a_at	1.95e-06	15.9288
chr12	32028759	32029359	C12orf35	218614_at	1e-07	17.2325
chr12	6334754	6335354	SCNN1A	203453_at	7.07e-06	22.0019
chr1	43494054	43494654	CDC20	202870_s_at	6.23e-08	22.6948
chr8	25392625	25393225	CDCA2	226661_at	2.98e-07	23.2232
chr3	27736715	27737315	EOMES	231776_at	0.000320088	33.2001
chr1	154962310	154962910	CD1D	205789_at	5.06e-06	34.6742
chr20	54636651	54637251	TFAP2C	205286_at	1.21e-06	47.4313
chrX	69931639	69932239	SLC7A3	230597_at	1.01e-06	56.5338
chr15	87199558	87200158	ACAN	n.a
chr12	43730651	43731861	DBX2	n.a
chr6	26332862	26333462	HIST1H3E	n.a
chr1	146596884	146597484	HIST2H2BF	n.a
chr1	149008701	149009302	HRNR	n.a
chr11	126375601	126376771	KIRREL3	n.a
chr21	30666302	30666902	KRTAP13-2	n.a
chrX	37186514	37187417	LANCL3	n.a
chr9	122471268	122471868	OR1B1	n.a
chr1	243941225	243941825	OR2B11	n.a
chr1	244549525	244550125	OR2L3	n.a
chr1	244668829	244669429	OR2M2	n.a
chr1	244691911	244692511	OR2M3	n.a
chr1	244941640	244942240	OR2T2	n.a
chr1	245128500	245129100	OR2T2,OR2T35	n.a
chr1	245048715	245049315	OR2T29	n.a
chr1	244977431	244978031	OR2T5	n.a
chr11	4893369	4893969	OR51G2	n.a
chr11	56137454	56138054	OR5M1	n.a
chr15	63128866	63129473	OSTbeta	n.a
chrX	119796446	119797047	RP6-166C19.11, RP6-166C19.10, RP6-166C19.9, CT47.8, RP6-166C19.5, RP6-166C19.4, RP6-166C19.3, RP6-166C19.2	n.a
chrX	102337521	102338121	TCEAL5	n.a
chr7	49589995	49590618	VWC2	n.a

## Sheet: Hypomethylated promoters
Chr.#		Promoter End	Gene Symbol	Affy Probeset ID	P-value (Annova)	Fold Change
chr2	189698034	189698634	COL3A1	215076_s_at	3.17e-08	-1675.82
chr6	86251169	86251769	NT5E	203939_at	1.16e-08	-298.898
chr4	159405476	159406076	C4orf18	223204_at	1.3e-06	-180.628
chr12	52707916	52708561	HOXC6	206858_s_at	5.89e-08	-69.3609
chr10	94441605	94442205	HHEX	215933_s_at	2.01e-05	-25.9174
chr3	87072508	87073108	VGLL3	227399_at	2.05e-06	-17.8056
chr4	81357212	81357812	ANTXR2	225524_at	3.77e-07	-17.7698
chr3	147335463	147336063	PLOD2	202619_s_at	3.7e-08	-17.4504
chr17	41656827	41657453	KIAA1267	238774_at	1.4e-05	-16.609
chr9	5524486	5525086	PDCD1LG2	220049_s_at	0.000236032	-16.4719
chr3	106745636	106746236	ALCAM	201952_at	5.34e-06	-12.7222
chr8	77779375	77779975	ZFHX4	241700_at	4.09e-07	-12.6772
chr5	64805155	64805755	ADAMTS6	1570351_at	5.04e-06	-10.2418
chr8	95004108	95004708	PPM2C	222572_at	1.02e-06	-9.13518
chr14	51590661	51591261	NID2	204114_at	3.13e-05	-8.55414
chr8	82067916	82068516	PAG1	225626_at	3.29e-05	-8.1713
chr6	11886780	11887765	C6orf105	229070_at	0.00101023	-7.89045
chr3	172570079	172570679	TNIK	240254_at	5.56e-05	-7.34269
chr16	73266734	73267334	MLKL	238025_at	9.36e-05	-6.74339
chr8	91088635	91089235	DECR1	202447_at	3.45e-07	-6.40996
chr8	104405981	104406581	FZD6	203987_at	5.66e-05	-5.83588
chr10	11098336	11098936	CUGBP2	202157_s_at	3.78e-08	-5.60164
chr6	56525392	56525992	DST	215016_x_at	2.18e-06	-5.3122
chr15	54173371	54173971	RFXDC2	1563364_at	0.000616742	-4.88561
chr11	9817607	9818207	SBF2	240326_at	0.000396008	-4.12252
chr18	59593092	59593695	SERPINB7	206421_s_at	0.000621818	-4.0352
chr15	30716001	30716601	SCG5	203889_at	1.24e-05	-3.97063
chr10	61819394	61820386	ANK3	237839_at	0.00070068	-3.91859
chr8	116492823	116493423	TRPS1	222651_s_at	6.54e-05	-3.48174
chr3	123900360	123901220	PARP14	224701_at	0.000185541	-3.42235
chr4	184088663	184089263	ODZ3	233291_at	0.000290145	-3.258
chr3	157873227	157873827	TIPARP	212665_at	6.78e-05	-3.20152
chr8	82915132	82915733	SNX16	219793_at	0.000156431	-3.13071
chr3	71436494	71437101	FOXP1	224837_at	1.57e-06	-3.01297
chr18	37858793	37859393	PIK3C3	204297_at	3.04e-05	-2.93991
chr11	17147295	17148364	PIK3C2A	241905_at	0.00548879	-2.92735
chr5	130722587	130723187	CDC42SE2	229026_at	3.41e-05	-2.87585
chr1	93865709	93866309	BCAR3	239908_at	0.000618469	-2.85607
chr11	130281100	130281700	SNX19	202358_s_at	5.46e-06	-2.70345
chr12	131969328	131969930	GOLGA3	202106_at	8.77e-05	-2.70058
chr18	70473782	70474382	ZNF407	233228_at	0.00211229	-2.57881
chr6	13065048	13065648	PHACTR1	238297_at	9.42e-05	-2.48574
chr8	103313609	103314209	RRM2B	223342_at	0.000110323	-2.447
chr6	114289163	114289763	MARCKS	201668_x_at	4.77e-05	-2.43328
chr6	158279183	158279783	SNX9	223028_s_at	1.98e-05	-2.43066
chr3	112308285	112308885	PVRL3	227503_at	0.000419528	-2.40044
chr4	53302817	53303417	USP46	238726_at	0.000287458	-2.36675
chr6	36947124	36947724	C6orf89	224987_at	2.09e-06	-2.26821
chr5	88063376	88063976	MEF2C	209199_s_at	0.000976902	-2.26068
chr5	77973641	77974241	LHFPL2	212658_at	3.09e-05	-2.24945
chr10	3172875	3173475	PITRM1	205273_s_at	3.03e-05	-2.2452
chr2	61404827	61405427	USP34	233595_at	0.000207573	-2.21887
chr4	104356026	104356626	LOC133308	229491_at	5.88e-05	-2.1996
chr7	143011249	143011849	KIAA0738	212979_s_at	0.00153119	-2.18047
chr4	48524056	48524656	FRYL	212546_s_at	4.38e-07	-2.17365
chr11	12919908	12920652	TEAD1	224955_at	0.000197979	-2.16535
chr11	95756878	95757478	CCDC82	223301_s_at	0.000326356	-2.16313
chr7	47394882	47395482	TNS3	217853_at	2.93e-05	-2.14554
chr7	130635851	130636451	MKLN1	233219_at	0.000487318	-2.12059
chr5	96145320	96145920	ARTS-1	210385_s_at	0.00141242	-2.08412
chr6	12232992	12233592	HIVEP1	204512_at	0.000261797	-2.07407
chr4	88169751	88170351	C4orf36	238767_at	0.00038439	-1.99552
chr12	83809500	83810100	SLC6A15	206376_at	0.000349495	-1.98785
chr11	124981019	124981619	STT3A	202223_at	0.000108932	-1.9607
chr16	79306030	79306630	CDYL2	1553647_at	0.000320023	-1.89822
chr1	6191982	6192697	RPL22	214042_s_at	1.72e-06	-1.86823
chr2	161090783	161091383	RBMS1	225265_at	0.000119935	-1.85319
chr1	19308937	19309537	KIAA0090	212395_s_at	0.000404711	-1.85033
chr5	77752910	77753510	SCAMP1	212416_at	3.65e-05	-1.84099
chr5	156752295	156752895	CYFIP2	215785_s_at	0.000622289	-1.81638
chr6	111750491	111751091	REV3L	208070_s_at	0.00196144	-1.80456
chr6	135818508	135819108	AHI1	221569_at	0.000165824	-1.7533
chr9	6002871	6003471	RANBP6	213019_at	1.78e-05	-1.75174
chr8	126138120	126138720	KIAA0196	201985_at	0.000414179	-1.74055
chr11	85107510	85108543	SYTL2	225496_s_at	0.00635992	-1.73384
chr5	139922576	139923176	APBB3	204650_s_at	0.000702753	-1.70523
chr6	83903954	83904554	DOPEY1	213271_s_at	0.000225603	-1.70296
chr5	70301841	70302441	NAIP	204860_s_at	4.1e-05	-1.65911
chr1	223707548	223708148	CDC42BPA	203794_at	0.000257499	-1.64574
chr17	526297	526897	VPS53	221707_s_at	3.29e-05	-1.60144
chr2	190272058	190272752	SLC40A1	223044_at	0.00484154	-1.5951
chr1	21778245	21778845	USP48	220079_s_at	0.00217901	-1.54907
chr17	77999118	77999718	C17orf62	218130_at	9.53e-05	-1.53372
chr1	3779337	3779937	KIAA0562	204074_s_at	0.000453251	-1.50859
chr19	48066537	48067137	PSG1	210196_s_at	0.00189687	-1.49825
chr5	942869	943661	BRD9	220155_s_at	0.00112277	-1.48517
chr12	77941380	77942008	SYT1	203998_s_at	0.0133901	-1.48316
chr5	82409510	82410110	TMEM167	226276_at	0.000274977	-1.47974
chr4	184561664	184562264	WWC2	222738_at	0.0105947	-1.47666
chr8	114458458	114459058	CSMD3	240228_at	0.0313051	-1.46487
chr1	12271490	12272090	VPS13D	212326_at	0.000691645	-1.44059
chr8	101301233	101301833	SPAG1	210117_at	0.0257172	-1.42321
chr2	100180463	100181162	AFF3	1565034_s_at	0.00441662	-1.41065
chr6	52212062	52212662	IL17F	234408_at	0.00783501	-1.38599
chr22	17796314	17796914	MRPL40	203152_at	0.00463546	-1.38181
chr18	12248281	12248881	CIDEA	221295_at	0.0919727	-1.36342
chr19	48458773	48459373	PSG9	210126_at	0.00198999	-1.35906
chr22	31203885	31204538	FBXO7	1554423_a_at	0.000504931	-1.3577
chr18	18968011	18968626	CABLES1	225532_at	0.000833948	-1.33842
chr1	19199386	19199986	ZUBR1	211950_at	0.00439236	-1.33687
chr19	53601111	53601711	GRIN2D	229883_at	0.00286694	-1.33329
chr19	63741989	63742589	ZBTB45	229862_x_at	0.00483971	-1.32499
chr6	127809823	127810423	KIAA0408,C6orf174	205496_at	0.0544141	-1.31991
chr6	169880192	169880792	WDR27	228326_at	0.00502503	-1.31746
chr19	47929001	47929601	PSG3	203399_x_at	0.00948089	-1.26313
chr10	50336330	50336930	ERCC6	230108_at	0.00360937	-1.2504
chr8	125567020	125567755	RNF139	209510_at	0.000252297	-1.24172
chr15	49578664	49579264	DMXL2	215761_at	0.0455168	-1.23463
chr8	16094407	16095208	MSR1	208422_at	0.00121021	-1.22189
chr5	60495366	60495966	DKFZP686E2158	224740_at	0.00824626	-1.2193
chr1	5862601	5863201	NPHP4	216344_at	0.0460262	-1.21314
chr5	140025844	140026444	WDR55	219809_at	0.00408672	-1.20983
chr6	43302047	43302647	C6orf108	39817_s_at	0.000903967	-1.20578
chr9	130617833	130618922	ABL1	202123_s_at	0.000427458	-1.20571
chr6	158502846	158503446	SERAC1	1569864_at	0.282363	-1.20076
chr6	22405122	22406209	PRL	205445_at	0.397208	-1.19827
chr6	26216243	26216843	HIST1H1T	207982_at	0.028728	-1.18876
chr4	184980491	184981091	FLJ12716	218179_s_at	0.246195	-1.18398
chr5	180598803	180599403	GNB2L1	200651_at	0.0145909	-1.17475
chr7	142691303	142691903	TAS2R41	1553558_at	0.0242593	-1.17375
chr5	178940092	178940692	RUFY1	218243_at	0.003189	-1.17002
chr11	69776786	69777386	PPFIA1	202065_s_at	0.0104695	-1.16674
chr6	108330795	108331395	SEC63	201914_s_at	2.9e-05	-1.16186
chr6	2062690	2063290	GMDS	214106_s_at	0.00240213	-1.13694
chr17	60439673	60440273	GNA13	224761_at	0.00307055	-1.13585
chrX	11070690	11071290	AMELX	208410_x_at	0.00200669	-1.13011
chr1	211114117	211114717	PTPN14	205503_at	0.220298	-1.09613
chr11	102102890	102103490	MMP8	207329_at	0.232354	-1.08512
chr6	131939004	131939604	ARG1	231662_at	0.260112	-1.0812
chr4	151860179	151861008	MAB21L2	210303_at	0.132716	-1.06967
chr5	90702141	90703264	ARRDC3	224797_at	0.755816	-1.06694
chr8	16903811	16905019	FGF20	220394_at	0.459798	-1.05083
chr2	228069388	228070040	TM4SF20	220639_at	0.722399	-1.03587
chr22	22356474	22357702	Rgr	235816_s_at	0.875429	-1.01845
chr6	292603	293203	DUSP22	218845_at	0.865269	-1.01191
chr6	50039676	50040277	DEFB114	1567878_at	0.95416	1.00205
chr19	48661480	48662180	LYPD3	204952_at	0.782884	1.01381
chr9	111601267	111601868	C9orf84	233504_at	0.641805	1.02224
chrX	154007754	154008589	VBP1	201472_at	0.00403041	1.05942
chr11	13697974	13698574	MLSTD2	224865_at	0.284475	1.07221
chr22	36568875	36570088	EIF3S6IP	217719_at	0.0125926	1.08105
chr6	150161912	150163179	PCMT1	208857_s_at	0.191904	1.08157
chr6	47757102	47757702	GPR111	1553036_at	0.306729	1.0935
chr1	16387118	16387718	FBXO42	221812_at	0.0215619	1.09565
chr19	57750022	57750622	ZNF808	1554476_x_at	0.350974	1.10081
chr6	133179134	133179734	RPS12	213377_x_at	0.00010963	1.10831
chr7	129502030	129502630	CPA2	206212_at	0.173627	1.12546
chr7	17840626	17841226	PRPS1L1	215486_at	0.19292	1.13034
chr18	9547279	9547879	PPP4R1	201594_s_at	0.00544054	1.13212
chrX	37416236	37416836	CYBB	233538_s_at	0.252004	1.14535
chr1	11251189	11251789	FRAP1	202288_at	0.00120961	1.15311
chr10	98731342	98731942	C10orf12	219601_s_at	0.0543077	1.15639
chr5	68700380	68700980	RAD17	210826_x_at	0.00359918	1.16441
chr6	116396496	116397096	FRK	207178_s_at	0.142464	1.18424
chr6	168083287	168083887	MLLT4	238871_at	0.00402057	1.20607
chr19	45211792	45212392	ZNF546	240429_at	0.136951	1.21426
chr11	93104847	93106154	JOSD3	218750_at	0.00180498	1.21902
chr17	74336583	74337183	USP36	224978_s_at	8.36e-05	1.22242
chr19	61597342	61597942	ZNF582	241602_at	0.00372517	1.2402
chr8	88954610	88955210	WDR21C	1553199_at	0.011549	1.24029
chr6	74245909	74246509	MTO1	218716_x_at	0.000759249	1.25057
chr6	150115275	150116017	LATS1	1570425_s_at	0.023289	1.28404
chr4	186673248	186673848	LRP2BP	207797_s_at	0.00666979	1.29018
chr8	141685068	141685668	EIF2C2	213310_at	0.000257687	1.29469
chr5	14747466	14748066	FAM105B	229268_at	0.000386577	1.29702
chr1	35689581	35690181	KIAA0319L	222468_at	0.00899097	1.30522
chr19	55215617	55216217	VRK3	221998_s_at	0.00166701	1.3146
chr2	95209311	95210151	MRPS5	224333_s_at	0.00127707	1.32027
chr3	126494226	126494826	ZNF148	203319_s_at	0.00334447	1.32634
chr5	142586513	142587113	ARHGAP26	205068_s_at	0.000150355	1.35089
chr3	138146622	138147767	NCK1	211063_s_at	0.000784749	1.35682
chr9	130483367	130484738	FUBP3	212824_at	0.01122	1.39981
chr10	35504030	35504630	CREM	207630_s_at	4.71e-05	1.40062
chr18	58392137	58392737	ZCCHC2	222816_s_at	0.0181652	1.40265
chr8	64285559	64286159	YTHDF3	1564053_a_at	0.00530514	1.40865
chr19	49207066	49207666	ZNF230	1557322_at	0.016799	1.42095
chr8	8925157	8925757	THEX1	226416_at	0.000128558	1.45581
chr11	77090343	77090943	RSF1	222541_at	0.0010482	1.46326
chr16	3433179	3433779	FLJ14154	45526_g_at	0.000301423	1.47048
chr14	44650899	44651499	PRPF39	220553_s_at	0.0688403	1.47335
chr13	43867766	43868366	C13orf21	228044_at	0.00201759	1.47978
chr3	184164333	184164933	DCUN1D1	218583_s_at	0.000104145	1.48515
chr18	20259771	20260780	IMPACT	222698_s_at	0.00245689	1.48842
chr11	107549198	107549798	NPAT	209798_at	0.00166633	1.50727
chr14	89825640	89826240	C14orf102	227575_s_at	0.000717827	1.5088
chr6	64452729	64453329	PHF3	217952_x_at	6.75e-05	1.52272
chr9	92163435	92164035	NOL8	218244_at	0.000353284	1.54786
chr19	57139288	57139888	ZNF613	219851_at	0.0231674	1.57354
chr15	39775763	39776363	MGA	212945_s_at	0.000249364	1.58766
chr6	43433400	43434000	ZNF318	203521_s_at	0.0175365	1.59677
chr6	97451415	97452015	C6orf66	219006_at	0.000219554	1.59908
chr5	6660367	6660967	NSUN2	223076_s_at	0.00015897	1.60008
chrX	128772356	128772956	UTP14A	221514_at	0.000908878	1.63022
chr19	63749815	63750675	TRIM28	200990_at	4.85e-05	1.64802
chr6	121654938	121655538	C6orf170	232038_at	0.0322307	1.66563
chr2	71556507	71557107	ZNF638	211257_x_at	0.000346959	1.67477
chr19	63332112	63332712	ZNF329	219765_at	0.00119304	1.70271
chr6	4717705	4718305	CDYL	203099_s_at	8.4e-06	1.7031
chr5	150059302	150059902	RBM22	222527_s_at	0.000236863	1.72343
chr1	231729705	231730305	ARID4B	221230_s_at	0.000204799	1.72707
chr11	68077731	68078331	SAPS3	222467_s_at	3.79e-05	1.75264
chr7	102383863	102384463	NAPE-PLD	226041_at	0.000986682	1.75624
chr18	12978760	12979360	CEP192	218827_s_at	0.000536807	1.77455
chr10	120808702	120809332	EIF3S10	200597_at	7.04e-05	1.78736
chr7	115932572	115933899	MET	211599_x_at	0.000104691	1.80436
chr20	21262078	21262678	XRN2	233878_s_at	2.43e-06	1.83293
chr6	46765983	46766583	TDRD6	240137_at	0.000927128	1.83732
chr3	72972889	72973489	SHQ1	219083_at	3.9e-05	1.86269
chr22	23277680	23278280	SNRPD3	202567_at	7.66e-05	1.86345
chr2	127762560	127763160	ERCC3	202176_at	0.000179801	1.86796
chr2	207464027	207464627	FASTKD2	216996_s_at	6.07e-05	1.89461
chr4	84748133	84748733	CCDC98	226521_s_at	7.46e-05	1.90452
chr5	43330614	43331214	HMGCS1	205822_s_at	0.000317886	1.911
chr5	139888044	139888644	ANKHD1,MASK-BP3	208773_s_at	2.56e-05	1.9263
chr5	176570577	176571177	NSD1	219084_at	0.000224314	1.92929
chr18	54680297	54681208	ZNF532	225021_at	0.000131911	1.93269
chr6	84961367	84961967	KIAA1009	206006_s_at	0.00044859	1.93446
chr12	110602128	110602728	ACAD10	238655_at	0.000709547	1.96716
chr6	161623555	161624246	AGPAT4	228667_at	0.000556929	1.99293
chr20	13703803	13704403	ESF1	218859_s_at	0.00220794	1.99538
chr19	1308879	1309479	MUM1	223347_at	7.84e-05	2.00325
chr22	45604423	45605023	TBC1D22A	227044_at	0.000959735	2.05222
chr19	57188162	57188762	ZNF615	241827_at	0.000595708	2.08284
chr4	154535493	154536268	TRIM2	214248_s_at	0.000203575	2.1049
chr8	81573810	81575165	ZBTB10	233899_x_at	0.00183633	2.14749
chr16	56032240	56032878	CIAPIN1	208424_s_at	7.21e-06	2.16628
chr11	92916453	92917053	C11orf75	219806_s_at	1.39e-05	2.16698
chr1	10298061	10298661	KIF1B	209234_at	8.3e-05	2.17549
chr1	23385402	23386002	HNRPR	208766_s_at	3.63e-06	2.18055
chr6	79732453	79733053	PHIP	212542_s_at	2.39e-05	2.19809
chr11	108098626	108099226	DDX10	204977_at	4.52e-06	2.20203
chr19	45232891	45233491	ZNF780B	215570_s_at	0.0114908	2.20707
chr14	77244998	77245598	C14orf156	221434_s_at	0.000130154	2.22431
chr4	144795596	144796212	SMARCA5	213251_at	3.03e-05	2.31593
chr16	32594819	32595419	TP53TG3	220167_s_at	0.000332719	2.31612
chr6	71291711	71292311	KIAA1411	223497_at	0.00428432	2.37689
chr5	40868494	40869094	RPL37	224766_at	0.000874108	2.42583
chr2	172116697	172117297	METTL8	220007_at	0.000445468	2.43511
chr16	66906099	66907485	PRMT7	219408_at	0.0006949	2.45846
chr11	85665123	85665723	EED	209572_s_at	1.4e-05	2.50244
chr11	20073303	20073903	NAV2	218330_s_at	0.000701741	2.52454
chr4	10122799	10123895	KIAA1729	226909_at	0.000110704	2.59892
chr19	57484629	57485344	ZNF766	227284_at	5.1e-05	2.60629
chr5	145842611	145843374	TCERG1	202396_at	4.63e-05	2.69185
chr19	57211366	57211966	ZNF614	227045_at	0.000108251	2.69649
chr4	57211803	57212512	ARL9	229062_at	0.000708903	2.72526
chr3	114700417	114701017	CCDC52	234995_at	1.23e-06	2.73527
chr1	199629233	199629881	KLHL12	225068_at	1.91e-05	2.7708
chr7	93810841	93811441	CASD1	219342_at	8.83e-05	2.77516
chr4	22122922	22123522	GPR125	210473_s_at	4.13e-05	2.82958
chr19	63138452	63139054	ZNF418	243439_at	4.63e-06	2.85726
chr1	91116053	91117479	ZNF644	1553725_s_at	0.000394013	2.86385
chr5	81318647	81319247	ATG10	1570523_s_at	4.95e-05	2.95055
chr5	118718995	118719715	TNFAIP8	210260_s_at	9.36e-07	3.1267
chr16	3433391	3434037	ZNF597	230542_at	0.000339911	3.1918
chr2	152124781	152125381	RIF1	236620_at	4.41e-05	3.25235
chr6	15361432	15362032	JARID2	203298_s_at	1.15e-05	3.34959
chr16	69126209	69126809	SF3B3	200687_s_at	1.44e-05	3.43828
chr8	124181874	124182474	WDR67	214061_at	9.14e-06	3.57095
chr19	55239634	55240234	ZNF473	213124_at	0.000497943	3.61807
chr19	57517711	57518311	ZNF480	222283_at	0.000724322	3.70783
chr4	426991	427591	ABCA11	220159_at	7.01e-05	4.38114
chr2	64591510	64592110	HSPC159	226188_at	5.32e-07	5.55806
chr3	161611749	161612515	SMC4	201663_s_at	6.95e-07	6.12805
chr2	203294496	203295096	ALS2CR13	1553220_at	5.2e-05	7.35694
chr5	128822994	128824103	ADAMTS19	1553180_at	1.87e-05	7.37068
chr11	28072871	28073471	KIF18A	221258_s_at	7.41e-07	8.84765
chr7	93930731	93931331	PEG10	212092_at	2.9e-06	9.36424
chr4	129164803	129165403	PLK4	204887_s_at	5.31e-08	9.54
chr19	57610926	57611526	ZNF528	232315_at	2.62e-06	9.55066
chr1	36004002	36004602	EIF2C1	228120_at	2.14e-07	11.3943
chr4	121340687	121341287	MAD2L1	1554768_a_at	8.18e-08	12.9464
chr5	137547422	137548022	KIF20A	218755_at	8.03e-07	20.6695
chr1	143509861	143510461	NBPF11,NBPF15,NBPF10	n.a
chr10	94082751	94083351	39877	n.a
chr19	53000328	53000928	TPRX1	n.a
chr19	58650282	58650882	ZNF761	n.a
chr5	140844425	140845025	PCDHGC3,PCDHGB4,PCDHGA8,PCDHGA12,PCDHGC5,PCDHGC4,PCDHGB7,PCDHGB6,PCDHGB5,PCDHGB3,PCDHGB2,PCDHGB1,PCDHGA11,PCDHGA10,PCDHGA9,PCDHGA7,PCDHGA6,PCDHGA5,PCDHGA4,PCDHGA3,PCDHGA2,PCDHGA1	n.a
chr8	82536212	82536835	PERF15	n.a
