# Supplementary material for: Genome-wide DNA methylation profiling reveals novel epigenetically regulated genes and non-coding RNAs in human testicular cancer
Source: Br J Cancer. 2010 Jan 5;102(2):419–27. doi: 10.1038/sj.bjc.6605505 (PMC2816664; doi:10.1038/sj.bjc.6605505)
Supplement: Supplementary Table 3 [file 6605505x8.xls]

## Sheet: Sheet1
Hypermethylated genes
Gene	Array p-value (ANOVA)	Array fold change	qPCR fold change
PCDH10	8.25e-07	-53	-1340
RBMS3	2.71e-07	-8.6	-11.9
MAN2B2	1.22e-05	-4.9	-5.8
H2AFJ	2.26e-05	-3	-1.4
APOLD1	0.00469257	-1.4	-11.9
ZSWIM2	0.0109417	-1.3	-4.1
XAGE1D	0.104124	-1.3	1.5
NLRP3	0.188484	-1.3	-1.8
CDX4	0.0242089	-1.2	5.7
C20orf85	0.903475	-1	-1.2
TMEM29	0.22711	1.1	1.6
NPY	0.28104	1.1	-2.8
MNS1	0.00118783	1.7	-1.7
TIAM1	2.29e-05	10.2	23.6
EOMES	0.000320088	33.2	66.4
Hypomethylated genes
Gene	Array p-value (ANOVA)	Array fold change	qPCR fold change
EIF2C1	2.14e-07	11.4	7.4
ZNF480	0.000724322	3.7	3
ZNF780B	0.0114908	2.2	2.4
ZNF615	0.000595708	2.1	2.9
VBP1	0.00403041	1.1	-1.1
MAB21L2	0.132716	-1.1	1.4
SLC40A1	0.00484154	-1.6	2
CCDC82	0.000326356	-2.2	-1.9
ZFHX4	4.09e-07	-12.7	-25.6
