# Supplementary material for: Genome-wide DNA methylation profiling reveals novel epigenetically regulated genes and non-coding RNAs in human testicular cancer
Source: Br J Cancer. 2010 Jan 5;102(2):419–27. doi: 10.1038/sj.bjc.6605505 (PMC2816664; doi:10.1038/sj.bjc.6605505)
Supplement: Supplementary Table 4 [file 6605505x9.xls]

## Sheet: Methylation Ctr Genes for MeDIP
RASSF1A-F	CAGGGGCTACACTCTCCCAGT
RASSF1A-R	CAGGACTGAGCCCAGACTTCA
NPY-F	CTCTCACCCCTCGGAGACG
NPY-R	CCCCTAGACAGACGGGTCGTA
ACTB-F	AACGCCCCAGGCCTTGTCTT
ACTB-R	CCCGTGATGAAGGCTACAAACCT

## Sheet: qPCR Primers for Hyper-Genes
APOLD1-F	TCAGACATACTGCCCCATCA
APOLD1-R	CATACATGCAAAAACGGTGC
ALG10-F	TCTCTTCAGTGTTGGCAACTTC
ALG10-R	AGACTCTCTGGATACTTGAGGCA
C20orf85-F	CTGGGTGGTCTGTGGGACT
C20orf85-R	CAAAATCGAGCTTCCTGAGC
CDX4-F	GGAATTCCTTTTCCAGCTCC
CDX4-R	CTATGCATGGATGCGCAAG
CXCL5-F	TTGTCTTGATCCAGAAGCCC
CXCL5-R	AAACTTTTCCATGCGTGCTC
DDR2-F	AGGATCCTGCTCCACAGAGA
DDR2-R	AGGAACAGCACCAAGAGCAT
EID1-F	GCCGGCTACAGAGTATCAGC
EID1-R	GATCAAACGGGGTCTTCTCA
EOMES-F	CACATTGTAGTGGGCAGTGG
EOMES-R	CGCCACCAAACTGAGATGAT
FAM60A-F	AGGGCTGGACCCAGTCTAAA
FAM60A-R	GAGGCACTTGAGGTGGTACTG
FGF12-F	GCCATGAATGGTGAAGGCTA
FGF12-R	ATTCTTGCTGGCGGTACAGT
GRHL3-F	TAGAGACAAGCGGTCAGCAG
GRHL3-R	CTGGGTCGTTCTTTAGCAGC
GRIK2-F	GCACCGTTAAACTCCTGCTC
GRIK2-R	ATTGGGCCAGATTCCACATA
H2AFJ-F	GACATGATCACCTCTCGCCT
H2AFJ-R	GCGGCCGTAAAGAGTTTGTA
MAN2B2-F	GTCAACGTGCCAGGAGAACT
MAN2B2-R	GCACCTTGATGACCAGATCC
MNS1-F	AGCAATCTGAGCTGCCCTT
MNS1-R	AGGACGAAAAGATGAGGCAA
NLRP3-F	TGCTGAGTACCGAGGACAAA
NLRP3-R	TCTGTGTGTGGGACTGAAGC
NPY-F	TCCAGCCCAGAGACACTGATT
NPY-R	AGGGTCTTCAAGCCGAGTTCT
NTF3-F	GAAACGCGATGTAAGGAAGC
NTF3-R	GGTTTGGGATGTTTTGCACT
OSR1-F	CCTTCAGCTAAAGCCCCAG
OSR1-R	CCCATTTCGGTAGTTGCAGT
PCDH10-F	GGAGTACACGACCTCACCGT
PCDH10-R	CCCGTCTACACTGTGTCCCT
PKIB-F	CCAGGGACAGGAAAGATAGGA
PKIB-R	CCACGTCAGTCATTTTTGATG
RBMS3-F	GGGAGCTGGTGCATAGGAC
RBMS3-R	AGATTCCAGCTACATGGGCA
RGAG1-F	TCTGACTCAGCCAGTGCTCTT
RGAG1-R	CAACATATGGAGCGCCTACC
RPS4Y1-F	TCCTGTCATCAAGGTGAACG
RPS4Y1-R	GGCTCCACCAATCACCATAC
TFAP2C-F	AAAGCCGCTCATGTGACTCT
TFAP2C-R	GGAAATTCGGCTTCACAGAC
TIAM1-F	AAAGGCTGTGCATTCAATCCTG
TIAM1-R	TCAGTGCACACAATCTTTTGCC
TMEM29-F	GAATCCAGCATCGCCTTCCAA
TMEM29-R	CCCATCATCGGCTGTTCTGAG
XAGE1-F	AGCTTGCGTTGTTTCAGCTT
XAGE1-R	AAATCTGGATTTGGGTTCCG
ZNF643-F	CCTGTGGGAGGATGTGACTAA
ZNF643-R	TCACCTCCCGGTACAGATTC
ZSWIM2-F	TTGGGGAGTTTGAACTCGAT
ZSWIM2-R	AAGCTTCCAAGGAACCATGA

## Sheet: qPCR Primers for Hypo-Genes
CCDC82-F	AGCGTTGATCAGAAGAGCCT
CCDC82-R	TGAGGAGGGTGATGAAGAGAA
EIF2C1-F	CACACACTGCGTAGCCATTC
EIF2C1-R	CAGGGCTGCAGCTCATTATT
MAB21L2-F	CTCGCAATACGTTGAGGGAT
MAB21L2-R	GAAAGTAGGGCTTAACGGGG
SLC40A1-F	ATGGGGGCTAAGATGTTGGT
SLC40A1-R	CCAAAGGGATTGGATTGTTG
VBP1-F	TCTTTTCCAACAATGCCTGA
VBP1-R	TGCAAAGCTTCAGTTCCTCC
ZFHX4-F	TAGCAGGATTCGGGATTCAC
ZFHX4-R	TGCATACCACCAATCACAGG
ZNF480-F	CCACTCCGCCTGAGAGAAT
ZNF480-R	ATGCTGTGATGAAAAAGCCC
ZNF615-F	TGCTGCAGAGGATCATCAAT
ZNF615-R	CCAAATTGGAACGAGGAGAA
ZNF780B-F	TCAGGTCCATATTTTGACTCCA
ZNF780B-R	TCCATTTCTAAGCCAGATGTGA

## Sheet: Bisulfite Sequencing Primers
BSS-PCDH10-B-F	ATTTGTTGATGTAAATAGGGGAA
BSS-PCDH10-B-R	ATCTTTCAAAATCTTAATTCCCTC
BSS-APOLD1-F	GGATTTAATTTTTATATGATGAAAGGG
BSS-APOLD1-R	TCCAACAACAATCCCTAAAAAC
BSS-RGAG1-F	ATTAAGGGTTTTGGTTAGGTTT
BSS-RGAG1-R	TACCCACAATACCTTACACAAA
BSS-HOXA7-F	TTTTTTTAAGTTGGGGGAAA
BSS-HOXA7-R	AAACTTAAAATCCTCCCCATC
BSS-HOXC10-2-F	TTTGTTTAAGGAAAAATGTGGG
BSS-HOXC10-2-R	CATCTCAAAAACCCACAAAACT
BSS-GAD1-F	GAATGATTTAGTATTGGTATTTGG
BSS-GAD1-R	TAAAAACACAAAAAACATCCTAA
BSS-ZSWIM2-F	GTTTTGGTGTTAGTTGAGTTTTT
BSS-ZSWIM2-R	ATCACAAAATAATTTCAACATCC
BSS-OSR1-F	TTTAGTTAGAAAGGATGAGTGAGTT
BSS-OSR1-R	CTACACACTTCATTAATACCCAAC
BSS-Chr1-Hyper-F	TAATAGTTTTTTGGTTTTTGTTT
BSS-Chr1-Hyper-R	ATAAATCCCTTATCACAAACA
BSS-Chr1-Hypo-F	GGGGTTGTAGAGTTAGTGAATA
BSS-Chr1-Hypo-R	ATACTTCCCAATCCTATTTCTT
BSS-Chr1-Iso-F	TGGGGATAGGTTTAGTTTTAT
BSS-Chr1-Iso-R	TAAAATTTACCACCTACCCC
BSS-mir-199a-2-F	GGGTTTTTTGGTTTTTAGTGTG
BSS-mir-199a-2-R	CTCACTTTCAATTAACCACAACC
BSS-mir-124a-2-F	GAGTAGAGATAGGAGTTGGGTTTATG
BSS-mir-124a-2-R	TATTTTCCCAACTTAACCCAAA
BSS-mir-184-F	AGAGTTGTATGTTTGAATTTTTGTGTG
BSS-mir-184-R	TCAAAAAAAAACCCTAAACCCA

## Sheet: MSP Primers
MSP-APOLD1-U-F	GTAGTGGTTGTTTTGTTGAATTT
MSP-APOLD1-U-R	AAACATAAACACACAATCAACCT
MSP-APOLD1-M-F	GTGGTTGTTTCGTTGAATTC
MSP-APOLD1-M-R	AAACATAAACACGCGATCAA

## Sheet: snoRNA qPCR primers
ACA8-F	GCATGGTATCTGCACTCAGC
ACA8-R	AGCACAAAGCCAAGAAAACC
ACA33-F	GCCAATGAATCTGCTTACCTG
ACA33-R	GCCATTCTCAGGGACCTTAAC
HBII-240-F	AAAATAAATGTCTGAACATATGAATGC
HBII-240-R	CGCTTATCTCAGTTAAATGCTGAA
